# Supplementary material for: Comparative genomics reveals evidence of marine adaptation in Salinispora species
Source: BMC Genomics. 2012 Mar 8;13:86. doi: 10.1186/1471-2164-13-86 (PMC3314556; doi:10.1186/1471-2164-13-86)
Supplement: Additional file 1 — Genes used for species tree construction. [file 1471-2164-13-86-S1.XLS]

## Sheet: Supp Table 3
Additional file 1 Genes used for species tree construction
Phylogenetic markers
rpsC
rplE
rplK
tsf
rplF
rplM
rplA
rpsK
rpmA
rplP
rplC
rpoB
rplD
rplL
rpsM
frr
rpsE
rplB
smpB
