# Supplementary material for: Comparative genomics reveals evidence of marine adaptation in Salinispora species
Source: BMC Genomics. 2012 Mar 8;13:86. doi: 10.1186/1471-2164-13-86 (PMC3314556; doi:10.1186/1471-2164-13-86)
Supplement: Additional file 2 — Complete list of candidate MAGs. [file 1471-2164-13-86-S2.XLS]

## Sheet: Supp Table 2
Additional file 2 Complete list of candidate MAGs. Those considered in the final MAG pool based on phylogentic links to marine bacteria are highlighted in gray
MAGs based on annotation and BLAST searches							MAGs based on comparative genomics/gene gain				MAGS based on comparative genomics/gene loss**
S. tropica gene	S. arenicola ortholog	Annotation*	Description*	Functional class			S. tropica gene	S. arenicola ortholog	Annotation		Micromonospora L5 gene ID	Annotation
Stro0119	Sare0118	sodium/hydrogen exchanger		Sodium transporter			Stro0170	Sare0183	Abortive infection protein		2501944239	peptidoglycan synthetase FtsI
Stro0120	Sare0119	TrkA-C domain protein		Sodium transporter			Stro2721	Sare2097	condensation domain protein		2501945835	phosphate ABC transporter substrate-binding protein, PhoT family
Stro0242	Sare0283	TrkA-N domain protein		Sodium transporter			Stro0562	Sare1942	conserved hypothetical protein		2501943698	HAD-superfamily hydrolase, subfamily IIB
Stro0372	Sare0443	TrkA-N domain protein		Sodium transporter			Stro1168	Sare1038	conserved hypothetical protein		2501942438	large conductance mechanosensitive channel protein
Stro0373	Sare0444	H (+)-transporting two-sector ATPase		Sodium transporter			Stro2025	Sare2424	conserved hypothetical protein
Stro0449	Sare0538	sodium/calcium exchanger membrane region		Sodium transporter			Stro2948	Sare3172	conserved hypothetical protein
Stro0697	Sare0644	Na+ transporter		Sodium transporter			Stro3044	Sare3270	conserved hypothetical protein		**Gene are from the Micromonospora L5 genome
Stro1152	Sare2512	Na+/H+ antiporter NhaA		Sodium transporter			Stro3047	Sare3273	conserved hypothetical protein
Stro1358	Sare1315	sodium:dicarboxylate symporter		Sodium transporter			Stro4209	Sare4640	conserved hypothetical protein
Stro1485	Sare1450	TrkA-N domain protein		Sodium transporter			Stro1659	Sare1644	cyclic nucleotide-binding
Stro1486	Sare1451	TrkA-N domain protein		Sodium transporter			Stro0741	Sare2985	Endonuclease/exonuclease/phosphatase
Stro1666	Sare1658	Na+/H+ antiporter NhaA		Sodium transporter			Stro2359	Sare2111	GCN5-related N-acetyltransferase
Stro1844	Sare1837	sodium/hydrogen exchanger		Sodium transporter			Stro2057	Sare2175	helix-turn-helix- domain containing protein AraC type
Stro2118	Sare2262	Na+/H+ antiporter NhaA		Sodium transporter			Stro2693	Sare0560	helix-turn-helix- domain containing protein AraC type
Stro2582	Sare2779	Bile acid:sodium symporter		Sodium transporter			Stro2026	Sare2425	Helix-turn-helix type 11 domain protein
Stro4216	Sare4649	Na+/Ca+ antiporter, CaCA family		Sodium transporter			Stro0143	Sare0149	hypothetical protein
Stro4497	Sare5011	Na+ solute symporter		Sodium transporter			Stro0210	Sare1609	hypothetical protein (polymorphic membrane protein)
Stro4508	Sare5018	Na+ solute transporter		Sodium transporter			Stro0488	Sare0616	hypothetical protein
	Sare0724	Na+/solute symporter		Sodium transporter			Stro0506	Sare0613	hypothetical protein
Stro0390	Sare0461	nuoB	NDH-1 partial1	Electron transport			Stro0655	Sare0631	hypothetical protein
Stro0391	Sare0462						Stro0686	Sare3053	hypothetical protein
Stro0392	Sare0463	nuoC	NDH-1 partial1	Electron transport			Stro0995	Sare0944	hypothetical protein
Stro0393	Sare0464	nuoH	NDH-1 partial1	Electron transport			Stro1055	Sare1652	hypothetical protein
Stro0394	Sare0466						Stro1127	Sare1020	hypothetical protein (polymorphic membrane protein)
Stro0395	Sare1603						Stro1163	Sare1031	hypothetical protein
Stro0396	Sare1602						Stro1297	Sare2925	hypothetical protein (polymorphic membrane protein)
Stro0397	Sare1601						Stro1356	Sare1314	hypothetical protein
Stro0398	Sare1600						Stro1419	Sare1385	hypothetical protein
Stro0399	Sare0467						Stro1510	Sare1461	hypothetical protein
Stro0400	Sare0468	nuoI	NDH-1 partial1	Electron transport			Stro1514	Sare2972	hypothetical protein
Stro0401	Sare0469	nuoJ	NDH-1 partial1	Electron transport			Stro1515	Sare0304	hypothetical protein
Stro0402	Sare0470	nuoK	NDH-1 partial1	Electron transport			Stro1626	Sare1615	hypothetical protein (polymorphic membrane protein)
Stro0403	Sare0471	nuoL	NDH-1 partial1	Electron transport			Stro1652	Sare1637	hypothetical protein
Stro0404	Sare0472	nuoM	NDH-1 partial1	Electron transport			Stro1899	Sare1375	hypothetical protein
Stro0405	Sare0473	nuoN	NDH-1 partial1	Electron transport			Stro1935	Sare1589	hypothetical protein
Stro0766	Sare0708	nuoA	NDH-1 partial2	Electron transport			Stro1970	Sare4619	hypothetical protein
Stro0767	Sare0709	Prophage tail					Stro1976	Sare2994	hypothetical protein
Stro0768	Sare0710	nuoH	NDH-1 partial2	Electron transport			Stro2071	Sare2214	hypothetical protein
Stro0769	Sare0711	nuoJ	NDH-1 partial2	Electron transport			Stro2219	Sare2346	hypothetical protein
Stro0770	Sare0712	nuoK	NDH-1 partial2	Electron transport			Stro2315	Sare1284	hypothetical protein
Stro0771	Sare0713	nuoL	NDH-1 partial2	Electron transport			Stro2417	Sare2569	hypothetical protein
Stro0772	Sare0714	nuoM	NDH-1 partial2	Electron transport			Stro2423	Sare3332	hypothetical protein
Stro0773	Sare0715	nuoN	NDH-1 partial2	Electron transport			Stro2574	Sare2771	hypothetical protein
Stro3226	Sare3452	mrpG	NDH-1 partial3	Electron transport			Stro2575	Sare2772	hypothetical protein
Stro3227	Sare3453	mrpF	NDH-1 partial3	Electron transport			Stro2627	Sare2824	hypothetical protein
Stro3228	Sare3454	mrpE	NDH-1 partial3	Electron transport			Stro2664	Sare1587	hypothetical protein
Stro3229	Sare3455	mrpD	NDH-1 partial3	Electron transport			Stro2666	Sare4809	hypothetical protein
Stro3230	Sare3456	mrpC	NDH-1 partial3	Electron transport			Stro2705	Sare0547	hypothetical protein
Stro3231	Sare3457	mrpAB	NDH-1 partial3	Electron transport			Stro2893	Sare2473	hypothetical protein
Stro4052	Sare4450	nouN	NDH-1 complete	Electron transport			Stro2966	Sare3187	hypothetical protein
Stro4053	Sare4451	nuoM	NDH-1 complete	Electron transport			Stro3013	Sare2722	hypothetical protein
Stro4054	Sare4452	nuoL	NDH-1 complete	Electron transport			Stro3043	Sare3269	hypothetical protein
Stro4055	Sare4453	nuoK	NDH-1 complete	Electron transport			Stro3050	Sare3276	hypothetical protein
Stro4056	Sare4454	nuoJ	NDH-1 complete	Electron transport			Stro3383	Sare3625	hypothetical protein
Stro4057	Sare4455	nuoI	NDH-1 complete	Electron transport			Stro3401	Sare3649	hypothetical protein
Stro4058	Sare4456	nuoH	NDH-1 complete	Electron transport			Stro3402	Sare3650	hypothetical protein
Stro4059	Sare4457	nuoG	NDH-1 complete	Electron transport			Stro3415	Sare4391	hypothetical protein (polymorphic membrane protein)
Stro4060	Sare4458	nuoF	NDH-1 complete	Electron transport			Stro3416	Sare3683	hypothetical protein
Stro4061	Sare4459	nuoE	NDH-1 complete	Electron transport			Stro3508	Sare3884	hypothetical protein
Stro4062	Sare4460	nuoD	NDH-1 complete	Electron transport			Stro3658	Sare1433	hypothetical protein
Stro4063	Sare4461	nuoC	NDH-1 complete	Electron transport			Stro3954	Sare4345	hypothetical protein
Stro4064	Sare4462	nuoB	NDH-1 complete	Electron transport			Stro3986	Sare4371	hypothetical protein
Stro4065	Sare4463	nuoA	NDH-1 complete	Electron transport			Stro3990	Sare4374	hypothetical protein (polymorphic membrane protein)
Stro0165	Sare0174	binding protein	branched-chain amino acid	ABC transporter			Stro4000	Sare3775	hypothetical protein
Stro0216	Sare0255	binding protein	dipeptide/oligopeptide	ABC transporter			Stro4001	Sare3772	hypothetical protein
Stro0217	Sare0256	membrane	dipeptide/oligopeptide	ABC transporter			Stro4003	Sare3677	hypothetical protein
Stro0218	Sare0257	membrane	dipeptide/oligopeptide	ABC transporter			Stro4004	Sare3777	hypothetical protein
Stro0219	Sare0258	ABC	dipeptide/oligopeptide	ABC transporter			Stro4010	Sare3785	hypothetical protein
Stro0220	Sare0259	ABC	oligopeptide	ABC transporter			Stro4012	Sare3789	hypothetical protein
Stro0249		ABC	multidrug	ABC transporter			Stro4126	Sare1582	hypothetical protein
Stro0256	Sare0296	ABC	multidrug	ABC transporter			Stro4174	Sare0438	hypothetical protein
Stro0257	Sare0297	membrane	multidrug	ABC transporter			Stro4176	Sare4942	hypothetical protein
Stro0286	Sare0330	binding protein	phosphate	ABC transporter			Stro4377	Sare4865	hypothetical protein
Stro0287	Sare0331	membrane	phosphate	ABC transporter			Stro4379	Sare4870	hypothetical protein
Stro0288	Sare0332	membrane	phosphate	ABC transporter			Stro4386	Sare1026	hypothetical protein
Stro0289	Sare0333	ABC	phosphate	ABC transporter			Stro4436	Sare4910	hypothetical protein
Stro0397	Sare1601	ABC	multidrug	ABC transporter			Stro4419	Sare4893	Kynurenine 3-monooxygenase
Stro0431	Sare0519	membrane	polysaccharide export	ABC transporter			Stro3046	Sare3272	Lantibiotic dehydratase domain protein
Stro0432	Sare0520	ABC	polysaccharide export	ABC transporter			Stro3054	Sare3280	Lantibiotic dehydratase domain protein
Stro0435		ABC	sugar (maltose?)	ABC transporter			Stro1179	Sare1072	LPXTG-motif cell wall anchor domain
Stro0454		ABC	multidrug	ABC transporter			Stro2231	Sare2348	major facilitator superfamily MFS_1
Stro0503		ABC	multidrug	ABC transporter			Stro2926	Sare3129	major facilitator superfamily MFS_1
Stro0617	Sare4550	ABC	multidrug	ABC transporter			Stro2962	Sare3195	major facilitator superfamily MFS_1
Stro0618		membrane	polysaccharide export	ABC transporter			Stro4112	Sare4533	major facilitator superfamily MFS_1
Stro0750		ABC	? (Uup homolog/duplicated ATPase)	ABC transporter			Stro1136	Sare3663	Methionine adenosyltransferase
Stro0751		ABC	? (Uup homolog/duplicated ATPase)	ABC transporter			Stro2648	Sare2078	Methyltransferase type 12
Stro0759	Sare0701	binding protein	branched-chain amino acid	ABC transporter			Stro2649	Sare2077	Methyltransferase type 12
Stro0761	Sare0703	membrane	branched-chain amino acid	ABC transporter			Stro2920	Sare3120	MMPL domain protein
Stro0762	Sare0704	membrane	branched-chain amino acid	ABC transporter			Stro4148	Sare3014	nucleoside diphosphate kinase
Stro0763	Sare0705	ABC	sugar (ribose?)	ABC transporter			Stro3406	Sare3654	Parallel beta-helix repeat (polymorphic membrane protein)
Stro0784	Sare0728	ABC	? (Uup homolog/duplicated ATPase)	ABC transporter			Stro1466	Sare1426	peptidase S8 and S53 subtilisin kexin sedolisin
Stro0803	Sare0747	binding protein	sugar (glycerol-3-phosphate?)	ABC transporter			Stro3049	Sare3275	peptidase U62 modulator of DNA gyrase
Stro0804	Sare0748	membrane	sugar (glycerol-3-phosphate?)	ABC transporter			Stro1139	Sare2468	protein of unknown function DUF129
Stro0805	Sare0749	membrane	sugar (maltose?)	ABC transporter			Stro2701	Sare0549	protein of unknown function DUF1702
Stro0807	Sare0751	binding protein	sugar	ABC transporter			Stro1269	Sare1159	protein of unknown function DUF397
Stro0808	Sare0752	ABC	sugar	ABC transporter			Stro1517	Sare2969	protein of unknown function DUF397
Stro0809	Sare0753	membrane	sugar	ABC transporter			Stro1588	Sare1548	protein of unknown function DUF397
Stro0810	Sare0754	membrane	sugar	ABC transporter			Stro4463	Sare1786	protein of unknown function DUF397
Stro0822	Sare0766	membrane	CydC/CydD homolog	ABC transporter			Stro3985	Sare4369	protein of unknown function DUF81
Stro0823	Sare0767	membrane	CydC/CydD homolog	ABC transporter			Stro2327	Sare2449	protein phosphatase 2C domain protein
Stro0842	Sare0785	membrane	multidrug	ABC transporter			Stro1418	Sare1384	response regulator receiver
Stro0843	Sare0786	membrane	multidrug	ABC transporter			Stro4181	Sare4603	steroid delta-isomerase domain protein
Stro0982	Sare0918	ABC	cell division	ABC transporter			Stro3056	Sare3282	thioester reductase domain
Stro0983	Sare0919	membrane	cell division	ABC transporter			Stro2328	Sare2450	UbiC transcription regulator-associated domain protein
Stro1118	Sare1008	membrane	cobalt ion	ABC transporter			Stro2706	Sare0559	Wyosine base formation domain protein
Stro1119	Sare1009	ABC	cobalt ion	ABC transporter
Stro1187	Sare1080	binding protein	sugar (glycerol-3-phosphate?)	ABC transporter
Stro1188	Sare1081	membrane	sugar (glycerol-3-phosphate?)	ABC transporter
Stro1189	Sare1082	membrane	sugar (glycerol-3-phosphate?)	ABC transporter
Stro1201	Sare1093	ABC	molybdate	ABC transporter
Stro1342		ABC	efflux (antimicrobial peptide?)	ABC transporter
Stro1357		membrane	multidrug	ABC transporter
Stro1428	Sare1392	membrane	amino aicd (glutamine/glutamate/aspartate?)	ABC transporter
Stro1429	Sare1393	membrane	amino aicd (glutamine/glutamate/aspartate?)	ABC transporter
Stro1430	Sare1394	binding protein	amino acid (glutamine/glutamate/aspartate?)	ABC transporter
Stro1431	Sare1395	ABC	amino acid (glutamine/glutamate/aspartate?)	ABC transporter
Stro1524		membrane	toxin secretion	ABC transporter
Stro1557	Sare1506	binding protein	sugar (glycerol-3-phosphate?)	ABC transporter
Stro1558	Sare1507	membrane	sugar (glycerol-3-phosphate?)	ABC transporter
Stro1559	Sare1508	membrane	sugar (glycerol-3-phosphate?)	ABC transporter
Stro1628		ABC	cobalamin/Fe3+-siderophores	ABC transporter
Stro1629		membrane	ferric enterobactin	ABC transporter
Stro1630		membrane	cobalamin/Fe3+-siderophores	ABC transporter
Stro1631		binding protein	?	ABC transporter
Stro1633	Sare1620	binding protein	glycine betaine/L-proline/carnitine/choline	ABC transporter
Stro1634	Sare1621	membrane	glycine betaine/L-proline/carnitine/choline	ABC transporter
Stro1635	Sare1622	ABC	glycine betaine/L-proline/carnitine/choline	ABC transporter
Stro1636	Sare1623	membrane	glycine betaine/L-proline/carnitine/choline	ABC transporter
Stro1641	Sare1626	ABC	glycine betaine/L-proline	ABC transporter
Stro1642	Sare1627	membrane	glycine betaine/L-proline	ABC transporter
Stro1643	Sare1628	binding protein	glycine betaine/L-proline	ABC transporter
Stro1669	Sare1661	binding protein	dipeptide/oligopeptide	ABC transporter
Stro1670	Sare1662	membrane	dipeptide/oligopeptide	ABC transporter
Stro1671	Sare1663	membrane	dipeptide/oligopeptide	ABC transporter
Stro1672	Sare1664	ABC	dipeptide/oligopeptide	ABC transporter
Stro1673	Sare1665	ABC	oligopeptide	ABC transporter
Stro1685	Sare1680	ABC	polysaccharide export	ABC transporter
Stro1686	Sare1681	membrane	polysaccharide export	ABC transporter
Stro1794	Sare1780	membrane	sodium ion efflux	ABC transporter
Stro1795	Sare1781	ABC	sodium ion efflux	ABC transporter
Stro1801	Sare1791	ABC	branched-chain amino acid	ABC transporter
Stro1802	Sare1792	ABC	branched-chain amino acid	ABC transporter
Stro1803	Sare1793	binding protein	branched-chain amino acid	ABC transporter
Stro1804	Sare1794	membrane	branched-chain amino acid	ABC transporter
Stro1805	Sare1795	membrane	branched-chain amino acid	ABC transporter
Stro1913	Sare1904	binding protein	?	ABC transporter
Stro1967		binding protein	cobalamin/Fe3+-siderophores	ABC transporter
Stro1968		ABC	cobalamin/Fe3+-siderophores	ABC transporter
Stro1969		membrane	cobalamin/Fe3+-siderophores	ABC transporter
Stro2003	Sare2628	membrane	spermidine/putrescine	ABC transporter
Stro2004	Sare2629	membrane	sulfate	ABC transporter
Stro2005	Sare2630	ABC	spermidine/putrescine	ABC transporter
Stro2006	Sare2631	binding protein	iron(III)	ABC transporter
Stro2015	Sare2987	ABC	? (Uup homolog/duplicated ATPase)	ABC transporter
Stro2033	Sare2620	binding protein	manganese/zinc ion	ABC transporter
Stro2035	Sare2618	ABC	manganese/zinc ion	ABC transporter
Stro2036	Sare2617	membrane	manganese/zinc ion	ABC transporter
Stro2103	Sare2246	binding protein	cobalamin/Fe3+-siderophores	ABC transporter
Stro2175		ABC	multidrug	ABC transporter
Stro2208		membrane	multidrug	ABC transporter
Stro2233	Sare2350	membrane	?	ABC transporter
Stro2234	Sare2351	ABC	efflux (antimicrobial peptide?)	ABC transporter
Stro2401	Sare2550	membrane	sugar (glycerol-3-phosphate?)	ABC transporter
Stro2402	Sare2551	ABC	sugar (maltose?)	ABC transporter
Stro2403	Sare2552	binding protein	sugar (glycerol-3-phosphate?)	ABC transporter
Stro2404	Sare2553	membrane	sugar (glycerol-3-phosphate?)	ABC transporter
Stro2429	Sare2584	membrane	multidrug	ABC transporter
Stro2430	Sare2585	ABC	multidrug	ABC transporter
Stro2461		binding protein	oligopeptide	ABC transporter
Stro2462		binding protein	oligopeptide	ABC transporter
Stro2539	Sare2718	membrane	multidrug	ABC transporter
Stro2540	Sare2719	ABC	multidrug	ABC transporter
Stro2545	Sare2732	binding protein	molybdate	ABC transporter
Stro2546	Sare2733	membrane	molybdate	ABC transporter
Stro2547	Sare2734	ABC	spermidine/putrescine	ABC transporter
Stro2553	Sare2742	membrane	cobalamin/Fe3+-siderophores	ABC transporter
Stro2554	Sare2743	membrane	ferric enterobactin	ABC transporter
Stro2555	Sare2744	ABC	cobalamin/Fe3+-siderophores	ABC transporter
Stro2584	Sare2781	membrane	multidrug	ABC transporter
Stro2585	Sare2782	ABC	multidrug	ABC transporter
Stro2592	Sare2790	ABC	cobalt ion	ABC transporter
Stro2593	Sare2791	membrane	cobalt ion	ABC transporter
Stro2594	Sare2792	binding protein	cobalt ion	ABC transporter
Stro2650	Sare2076	ABC	dipeptide/oligopeptide	ABC transporter
Stro2651	Sare2075	membrane	dipeptide/oligopeptide	ABC transporter
Stro2652	Sare2074	membrane	dipeptide/oligopeptide	ABC transporter
Stro2653	Sare2073	binding protein	dipeptide/oligopeptide	ABC transporter
Stro2722		binding protein	sugar (glycerol-3-phosphate?)	ABC transporter
Stro2759		membrane	?	ABC transporter
Stro2760		ABC	efflux (antimicrobial peptide?)	ABC transporter
Stro2841		membrane	multidrug	ABC transporter
Stro2842		membrane	multidrug	ABC transporter
Stro2851		membrane	multidrug?	ABC transporter
Stro2945		ABC	? (Uup homolog/duplicated ATPase)	ABC transporter
Stro2981	Sare3205	membrane	sugar (glycerol-3-phosphate?)	ABC transporter
Stro2982	Sare3206	membrane	sugar (glycerol-3-phosphate?)	ABC transporter
Stro2983	Sare3207	binding protein	sugar (glycerol-3-phosphate?)	ABC transporter
Stro3071	Sare3298	membrane	multidrug	ABC transporter
Stro3074	Sare3301	ABC	? (Uup homolog/duplicated ATPase)	ABC transporter
Stro3080	Sare3307	ABC	? (Fe-S assembly/SufBCD system)	ABC transporter
Stro3082	Sare3309	membrane	? (Fe-S assembly/SufBCD system)	ABC transporter
Stro3083	Sare3310	membrane	? (Fe-S assembly/SufBCD system)	ABC transporter
Stro3146	Sare3373	ABC	branched-chain amino acid	ABC transporter
Stro3147	Sare3374	ABC	branched-chain amino acid	ABC transporter
Stro3148	Sare3375	membrane	branched-chain amino acid	ABC transporter
Stro3149	Sare3376	membrane	branched-chain amino acid	ABC transporter
Stro3150	Sare3377	binding protein	branched-chain amino acid	ABC transporter
Stro3162	Sare3387	ABC	multidrug	ABC transporter
Stro3163	Sare3388	membrane	multidrug	ABC transporter
Stro3177	Sare3402	ABC	multidrug	ABC transporter
Stro3178	Sare3403	membrane	multidrug	ABC transporter
Stro3180	Sare3406	membrane	multidrug	ABC transporter
Stro3181	Sare3407	membrane	multidrug	ABC transporter
Stro3262	Sare3492	membrane	sugar (glycerol-3-phosphate?)	ABC transporter
Stro3263	Sare3493	membrane	sugar (glycerol-3-phosphate?)	ABC transporter
Stro3264	Sare3494	binding protein	sugar (glycerol-3-phosphate?)	ABC transporter
Stro3421	Sare3798	membrane	polysaccharide export	ABC transporter
Stro3422	Sare3799	membrane	multidrug	ABC transporter
Stro3423	Sare3800	ABC	multidrug	ABC transporter
Stro3437	Sare3814	binding protein	manganese/zinc ion	ABC transporter
Stro3438	Sare3815	ABC	manganese/zinc ion	ABC transporter
Stro3439	Sare3816	membrane	manganese/zinc ion	ABC transporter
Stro3443	Sare3822	ABC	dipeptide/oligopeptide	ABC transporter
Stro3444	Sare3823	membrane	cobalt ion	ABC transporter
Stro3542	Sare3917	ABC	? (Uup homolog/duplicated ATPase)	ABC transporter
Stro3587	Sare3967	binding protein	sugar (glycerol-3-phosphate?)	ABC transporter
Stro3588	Sare3968	membrane	sugar (glycerol-3-phosphate?)	ABC transporter
Stro3589	Sare3969	membrane	sugar (glycerol-3-phosphate?)	ABC transporter
Stro3622	Sare4004	ABC	multidrug	ABC transporter
Stro3623	Sare4005	membrane	multidrug	ABC transporter
Stro3688	Sare4068	ABC	multidrug	ABC transporter
Stro3785	Sare4165	membrane	multidrug	ABC transporter
Stro3786	Sare4166	membrane	multidrug	ABC transporter
Stro3787	Sare4167	membrane	multidrug	ABC transporter
Stro3788	Sare4168	ABC	multidrug	ABC transporter
Stro3790	Sare4170	ABC	multidrug	ABC transporter
Stro3796	Sare4176	binding protein	oligopeptide	ABC transporter
Stro3797	Sare4177	membrane	dipeptide/oligopeptide	ABC transporter
Stro3798	Sare4178	membrane	dipeptide/oligopeptide	ABC transporter
Stro3799	Sare4179	ABC	dipeptide/oligopeptide	ABC transporter
Stro3800	Sare4180	ABC	oligopeptide	ABC transporter
Stro3819	Sare4209	ABC	oligopeptide	ABC transporter
Stro3820	Sare4210	ABC	dipeptide/oligopeptide	ABC transporter
Stro3821	Sare4211	membrane	dipeptide/oligopeptide	ABC transporter
Stro3822	Sare4212	membrane	dipeptide/oligopeptide	ABC transporter
Stro3823	Sare4213	binding protein	oligopeptide	ABC transporter
Stro3846	Sare4236	binding protein	sugar (xylose?)	ABC transporter
Stro3847	Sare4237	ABC	sugar (ribose?)	ABC transporter
Stro3848	Sare4238	membrane	sugar (xylose?)	ABC transporter
Stro3876	Sare4267	binding protein	branched-chain amino acid	ABC transporter
Stro3877	Sare4268	membrane	nitrate/sulfonate/taurine	ABC transporter
Stro3878	Sare4269	binding protein	nitrate/sulfonate/taurine	ABC transporter
Stro3879	Sare4270	ABC	nitrate/sulfonate/taurine	ABC transporter
Stro3891	Sare4282	ABC	? (Uup homolog/duplicated ATPase)	ABC transporter
Stro4079	Sare4499	ABC	cobalamin/Fe3+-siderophores	ABC transporter
Stro4080	Sare4500	membrane	cobalamin/Fe3+-siderophores	ABC transporter
Stro4081	Sare4501	binding protein	cobalamin/Fe3+-siderophores	ABC transporter
Stro4095	Sare4515	membrane	heme export	ABC transporter
Stro4130		ABC	multidrug	ABC transporter
Stro4171	Sare4597	membrane	cobalt ion	ABC transporter
Stro4172	Sare4598	ABC	sugar (ribose?)	ABC transporter
Stro4185		ABC	efflux (antimicrobial peptide?)	ABC transporter
Stro4186		membrane	lipoprotein releasing	ABC transporter
Stro4220	Sare4657	ABC	sugar (maltose?)	ABC transporter
Stro4231		binding protein	?	ABC transporter
Stro4232		membrane	sugar (glycerol-3-phosphate?)	ABC transporter
Stro4233		membrane	spermidine/putrescine	ABC transporter
Stro4234		ABC	spermidine/putrescine	ABC transporter
Stro4288	Sare4723	binding protein	glycine betaine/L-proline/carnitine/choline	ABC transporter
Stro4289	Sare4724	membrane	glycine betaine/L-proline/carnitine/choline	ABC transporter
Stro4290	Sare4725	membrane	glycine betaine/L-proline/carnitine/choline	ABC transporter
Stro4291	Sare4726	ABC	glycine betaine/L-proline/carnitine/choline	ABC transporter
Stro4293	Sare4728	membrane	sugar (ribose?)	ABC transporter
Stro4336	Sare4778	binding protein	dipeptide/oligopeptide	ABC transporter
Stro4337	Sare4779	membrane	dipeptide/oligopeptide	ABC transporter
Stro4338	Sare4780	membrane	dipeptide/oligopeptide	ABC transporter
Stro4339	Sare4781	ABC	dipeptide/oligopeptide	ABC transporter
Stro4383	Sare4874	membrane	polysaccharide export	ABC transporter
Stro4384	Sare4875	ABC	multidrug	ABC transporter
Stro4399		membrane	cobalt ion	ABC transporter
Stro4400		ABC	dipeptide/oligopeptide	ABC transporter
Stro4410	Sare4885	membrane	toxin secretion	ABC transporter
Stro4423	Sare4898	ABC	multidrug	ABC transporter
Stro4444		membrane	multidrug	ABC transporter
Stro4445		membrane	multidrug	ABC transporter
Stro4500	Sare5012	ABC	multidrug	ABC transporter
Stro4501	Sare5013	membrane	?	ABC transporter
Stro4528	Sare5038	binding protein	branched-chain amino acid	ABC transporter
	Sare0178	binding protein	branched-chain amino acid	ABC transporter
	Sare0222	ABC	efflux (antimicrobial peptide?)	ABC transporter
	Sare0223	membrane	efflux (antimicrobial peptide)?	ABC transporter
	Sare0391	membrane	sugar (glycerol-3-phosphate?)	ABC transporter
	Sare0392	membrane	sugar (glycerol-3-phosphate?)	ABC transporter
	Sare0393	binding protein	sugar (glycerol-3-phosphate?)	ABC transporter
	Sare0411	ABC	efflux (antimicrobial peptide?)	ABC transporter
	Sare0412	membrane	efflux (antimicrobial peptide)?	ABC transporter
	Sare0621	ABC	multidrug	ABC transporter
	Sare1429	ABC	spermidine/putrescine	ABC transporter
	Sare1430	membrane	iron(III)	ABC transporter
	Sare1431	binding protein	iron(III)	ABC transporter
	Sare2038	binding protein	dipeptide/oligopeptide	ABC transporter
	Sare2042	ABC	multidrug	ABC transporter
	Sare2043	membrane	multidrug	ABC transporter
	Sare2145	binding protein	dipeptide/oligopeptide	ABC transporter
	Sare2171	binding protein	oligopeptide	ABC transporter
	Sare2401	ABC	iron compound	ABC transporter
	Sare2402	membrane	iron compound	ABC transporter
	Sare2403	membrane	iron compound	ABC transporter
	Sare2404	binding protein	iron compound	ABC transporter
	Sare2447	membrane	multidrug	ABC transporter
	Sare2939	membrane	polysaccharide export	ABC transporter
	Sare2940	ABC	multidrug	ABC transporter
	Sare2954	binding protein	branched-chain amino acid	ABC transporter
	Sare2999	binding protein	sugar (glycerol-3-phosphate?)	ABC transporter
	Sare3000	membrane	sugar (glycerol-3-phosphate?)	ABC transporter
	Sare3001	membrane	sugar (glycerol-3-phosphate?)	ABC transporter
	Sare3169	ABC	? (Uup homolog/duplicated ATPase)	ABC transporter
	Sare3224	binding protein	glycine betaine/L-proline	ABC transporter
	Sare3486	ABC	glycine betaine/L-proline	ABC transporter
	Sare3487	membrane	glycine betaine/L-proline	ABC transporter
	Sare3488	binding protein	glycine betaine/L-proline	ABC transporter
	Sare3644	binding protein	glycine betaine/L-proline	ABC transporter
	Sare4186	membrane	toxin secretion	ABC transporter
	Sare4381	binding protein	oligopeptide	ABC transporter
	Sare4551	membrane	multidrug	ABC transporter
	Sare4936	membrane	polysaccharide export	ABC transporter
	Sare4937	ABC	multidrug	ABC transporter
Stro0096	Sare0093	channel protein, hemolysin III family		Channels and pores
Stro0210	Sare1609	hypothetical protein		Channels and pores
Stro0320		Polymorphic membrane protein Chlamydia		Channels and pores
Stro0321		hypothetical protein		Channels and pores
Stro0495	Sare4609	MIP family channel protein		Channels and pores
Stro1045	Sare1605	polymorphic outer membrane protein		Channels and pores
Stro1127	Sare1020	hypothetical protein		Channels and pores
Stro1229		hypothetical protein		Channels and pores
Stro1297	Sare2925	hypothetical protein		Channels and pores
Stro1619		hypothetical protein		Channels and pores
Stro1620	Sare4599	Polymorphic membrane protein Chlamydia		Channels and pores
Stro1623		hypothetical protein		Channels and pores
Stro1626	Sare1615	hypothetical protein		Channels and pores
Stro1771	Sare1758	MscS Mechanosensitive ion channel		Channels and pores
Stro1861	Sare1854	guanylate kinase/L-type calcium channel region		Channels and pores
Stro2358	Sare2509	hypothetical protein		Channels and pores
Stro2511	Sare2695	Polymorphic membrane protein Chlamydia		Channels and pores
Stro2897		polymorphic outer membrane protein		Channels and pores
Stro3011	Sare1617	Polymorphic membrane protein Chlamydia		Channels and pores
Stro3059	Sare3285	hypothetical protein		Channels and pores
Stro3060	Sare3286	hypothetical protein		Channels and pores
Stro3399	Sare3646	polymorphic outer membrane protein		Channels and pores
Stro3406	Sare3654	Parallel beta-helix repeat		Channels and pores
Stro3407		hypothetical protein		Channels and pores
Stro3408		polymorphic outer membrane protein		Channels and pores
Stro3415	Sare4391	hypothetical protein		Channels and pores
Stro3536	Sare3911	MscS Mechanosensitive ion channel		Channels and pores
Stro3668		hypothetical protein		Channels and pores
Stro3982	Sare4370	polymorphic outer membrane protein		Channels and pores
Stro3987		hypothetical protein		Channels and pores
Stro3990	Sare4374	hypothetical protein		Channels and pores
Stro3992		hypothetical protein		Channels and pores
Stro4219		hypothetical protein		Channels and pores
Stro4332	Sare4774	hypothetical protein		Channels and pores
Stro4430		polymorphic outer membrane protein		Channels and pores
	Sare0383	conserved hypothetical protein		Channels and pores
	Sare1120	polymorphic outer membrane protein		Channels and pores
	Sare1610	polymorphic outer membrane protein		Channels and pores
	Sare3043	conserved hypothetical protein		Channels and pores
	Sare3075	polymorphic outer membrane protein		Channels and pores
	Sare3647	conserved hypothetical protein		Channels and pores
	Sare4375	parallel beta-helix repeat		Channels and pores
	Sare4376	parallel beta-helix repeat		Channels and pores
	Sare4397	conserved hypothetical protein		Channels and pores
	Sare4912	polymorphic outer membrane protein		Channels and pores
	Sare4920	conserved hypothetical protein		Channels and pores
*Annotation and descriptions for ABC transporters was generated by TransporterDB.
