# Supplementary material for: Comparative genomics reveals evidence of marine adaptation in Salinispora species
Source: BMC Genomics. 2012 Mar 8;13:86. doi: 10.1186/1471-2164-13-86 (PMC3314556; doi:10.1186/1471-2164-13-86)
Supplement: Additional file 3 — Keyword and BLAST query sequences. [file 1471-2164-13-86-S3.XLS]

## Sheet: Supp Table 1
Additional file 3 Keyword searches and BLAST query sequences.
Functional categories and keywords
ETS (Complex I)	Sodium transporters	ABC transporters	Pores
NADH	Na+	ABC	Pores
dehydrogenase	Sodium		Channels
Nuo			Msc
Nqr			Porins
Na+-quinone			Mechanosensitive
reductase
BLAST query sequences
Species	Gene	Accesion #	Functional category
Vibrio alginolyticus 40B	nqrA	ZP_06180303.1	Complex I
Vibrio alginolyticus 40B	nqrB	ZP_06180304.1	Complex I
Vibrio alginolyticus 40B	nqrC	ZP_06180305.1	Complex I
Vibrio alginolyticus 40B	nqrD	ZP_06180306.1	Complex I
Vibrio alginolyticus 40B	nqrE	ZP_06180307.1	Complex I
Vibrio alginolyticus 40B	nqrF	ZP_06180308.1	Complex I
Bacillus haloduran C-125	MrpG	NP_242179.1	Complex I
Bacillus haloduran C-125	MrpF	NP_242180.1	Complex I
Bacillus haloduran C-125	MrpE	NP_242181.1	Complex I
Bacillus haloduran C-125	MrpD	NP_242182.1	Complex I
Bacillus haloduran C-125	MrpC	NP_242183.1	Complex I
Bacillus haloduran C-125	MrpB	NP_242184.1	Complex I
Bacillus haloduran C-125	MrpA	NP_242185.1	Complex I
Escherichia coli K-12	Ndh2	NP_415627	Complex I
Micromonospora sp. L5	MscL	YP_004079991.1	Pores
