# Supplementary material for: Comparative genomics reveals evidence of marine adaptation in Salinispora species
Source: BMC Genomics. 2012 Mar 8;13:86. doi: 10.1186/1471-2164-13-86 (PMC3314556; doi:10.1186/1471-2164-13-86)
Supplement: Additional file 4 — Tree parameters and statistics generated by MABL. [file 1471-2164-13-86-S4.XLS]

## Sheet: Supp Table 4
Aditional file 4 Tree parameters and statistics generated by MABL.
Protein	Gene used for BLAST	Length of gene used for BLAST	Positions in alignment	Positions after Gblocks alignment	Patterns in alignment	Proportion of invariant sites	Gamma shape parameter	Tree log likelihood
MrpAB	Stro3231	916	1391	407	358	0.141	1.219	-20602.7
MrpC	Stro3230	107	360	57	57	0.091	1.159	-3483.29
MrpD	Stro3229	488	699	323	310	0.068	1.236	-24038.8
MrpE	Stro3228	129	258	30	30	0	0.982	-2450.32
MrpF	Stro3227	85	152	16	16	0.127	0.872	-974.477
MrpG.SA	Sare3452	118	251	39	39	0	0.958	-2389.19
NuoA	Stro766	114	169.767	73	71	0.055	1.201	-3861.47
NuoH	Stro768	309	465.217	214	209	0.042	1.372	-14834.5
NuoJ	Stro769	187	291.667	140	126	0.131	2.158	-2800.21
NuoK	Stro770	100	167.925	89	89	0.01	1.848	-4004.51
NuoL	Stro771	621	1123	118	118	0.114	1.022	-6835.58
NuoM	Stro772	496	700	273	252	0.09	0.918	-15371.3
NuoN	Stro773	462	737.931	214	207	0.074	1.662	-13804
LivF	Stro1802	230	293.421	223	190	0.113	0.694	-10801.1
LivG	Stro1801	253	327.778	236	200	0.174	0.796	-10396.8
LivH	Stro1804	293	711.111	256	218	0.133	0.834	-9589.13
LivK	Stro1803	417	464.474	353	339	0.039	1.164	-16775.3
LivM	Stro1805	337	446.154	232	202	0.102	0.796	-10219
PstA	Stro288	306	845	169	159	0.069	0.977	-10307.9
PstB	Stro289	288	315.278	227	185	0.207	0.742	-12227.8
PstC	Stro287	315	396.154	206	193	0.086	0.997	-13075.5
PstS	Stro286	315	1170.59	199	191	0.075	1.172	-17448.5
Na+/Ca+2 exchanger	Stro449	347	705.556	127	124	0.028	1.122	-10830.5
Na+/bile symporter	Stro2582	296	575	138	136	0.006	0.831	-12479
Na+/Ca+2 antiporter	Stro4216	352	445.652	205	187	0.084	0.774	-10742.8
Species tree proteins	N/A	N/A	5927	3367	2654	0.176	0.837	-210638
